# Supplementary material for: A mutant wfs1 zebrafish model of Wolfram syndrome manifesting visual dysfunction and developmental delay
Source: Sci Rep. 2021 Oct 14;11:20491. doi: 10.1038/s41598-021-99781-0 (PMC8516871; doi:10.1038/s41598-021-99781-0)
Supplement: Supplementary file 2 — Supplementary Information 2. [file 41598_2021_99781_MOESM2_ESM.xlsx › xl/sharedstrings.xml]

<?xml version="1.0"?>
<sst xmlns:xsi="http://www.w3.org/2001/XMLSchema-instance" xmlns:xsd="http://www.w3.org/2001/XMLSchema" xmlns="http://schemas.openxmlformats.org/spreadsheetml/2006/main">
  <si>
    <t>Target</t>
  </si>
  <si>
    <t>Sample</t>
  </si>
  <si>
    <t xml:space="preserve">Mean Cq</t>
  </si>
  <si>
    <t xml:space="preserve">Mean Efficiency Corrected Cq</t>
  </si>
  <si>
    <t xml:space="preserve">Normalized Expression</t>
  </si>
  <si>
    <t xml:space="preserve">Relative Normalized Expression</t>
  </si>
  <si>
    <t>Regulation</t>
  </si>
  <si>
    <t xml:space="preserve">Compared to Regulation Threshold</t>
  </si>
  <si>
    <t>P-Value</t>
  </si>
  <si>
    <t xml:space="preserve">Exceeds P-Value Threshold</t>
  </si>
  <si>
    <t>B-actin</t>
  </si>
  <si>
    <t>Brain</t>
  </si>
  <si>
    <t xml:space="preserve">No change</t>
  </si>
  <si>
    <t>Yes</t>
  </si>
  <si>
    <t>Eye</t>
  </si>
  <si>
    <t>No</t>
  </si>
  <si>
    <t>Muscle</t>
  </si>
  <si>
    <t>NTC</t>
  </si>
  <si>
    <t>ef1alpha</t>
  </si>
  <si>
    <t>wfs1a</t>
  </si>
  <si>
    <t xml:space="preserve">Up regulated</t>
  </si>
  <si>
    <t>wfs1b</t>
  </si>
  <si>
    <t xml:space="preserve">Down regulated</t>
  </si>
  <si>
    <t>wfs1b2</t>
  </si>
  <si>
    <t xml:space="preserve">File Name</t>
  </si>
  <si>
    <t xml:space="preserve">expression wfs1 adult.pcrd</t>
  </si>
  <si>
    <t xml:space="preserve">Created By User</t>
  </si>
  <si>
    <t>admin</t>
  </si>
  <si>
    <t>Notes</t>
  </si>
  <si>
    <t>ID</t>
  </si>
  <si>
    <t xml:space="preserve">Run Started</t>
  </si>
  <si>
    <t xml:space="preserve">02/21/2018 15:00:27 UTC</t>
  </si>
  <si>
    <t xml:space="preserve">Run Ended</t>
  </si>
  <si>
    <t xml:space="preserve">02/21/2018 16:38:01 UTC</t>
  </si>
  <si>
    <t xml:space="preserve">Sample Vol</t>
  </si>
  <si>
    <t xml:space="preserve">Lid Temp</t>
  </si>
  <si>
    <t xml:space="preserve">Protocol File Name</t>
  </si>
  <si>
    <t xml:space="preserve">Sybergreen protocol veroni.prcl</t>
  </si>
  <si>
    <t xml:space="preserve">Plate Setup File Name</t>
  </si>
  <si>
    <t xml:space="preserve">Quick Plate_96 wells_SYBR Only.pltd</t>
  </si>
  <si>
    <t xml:space="preserve">Base Serial Number</t>
  </si>
  <si>
    <t>CT018454</t>
  </si>
  <si>
    <t xml:space="preserve">Optical Head Serial Number</t>
  </si>
  <si>
    <t xml:space="preserve">CFX Manager Version</t>
  </si>
  <si>
    <t xml:space="preserve">3.0.1224.1015. </t>
  </si>
</sst>
