# Supplementary material for: A mutant wfs1 zebrafish model of Wolfram syndrome manifesting visual dysfunction and developmental delay
Source: Sci Rep. 2021 Oct 14;11:20491. doi: 10.1038/s41598-021-99781-0 (PMC8516871; doi:10.1038/s41598-021-99781-0)
Supplement: Supplementary file 2 — Supplementary Information 2. [file 41598_2021_99781_MOESM2_ESM.xlsx › xl/worksheets/sheet1.xml]

<?xml version="1.0"?>
<worksheet xmlns:xsi="http://www.w3.org/2001/XMLSchema-instance" xmlns:xsd="http://www.w3.org/2001/XMLSchema" xmlns="http://schemas.openxmlformats.org/spreadsheetml/2006/main">
  <sheetPr>
    <pageSetUpPr />
  </sheetPr>
  <dimension ref="A1:K21" />
  <sheetViews>
    <sheetView tabSelected="true" workbookViewId="0">
      <pane xSplit="1" ySplit="1" topLeftCell="B2" state="frozen" />
      <selection pane="bottomRight" activeCell="B2" sqref="B2:B2" />
      <selection pane="topRight" activeCell="B2" sqref="B2:B2" />
      <selection pane="bottomLeft" activeCell="B2" sqref="B2:B2" />
      <selection activeCell="B2" sqref="B2:B2" />
    </sheetView>
  </sheetViews>
  <sheetFormatPr defaultColWidth="10" defaultRowHeight="15" customHeight="true" />
  <cols>
    <col min="1" max="1" width="1.5" style="4" customWidth="true" />
    <col min="2" max="3" width="16.67" style="11" customWidth="true" />
    <col min="4" max="5" width="13.33" style="12" customWidth="true" />
    <col min="6" max="8" width="13.33" style="13" customWidth="true" />
    <col min="9" max="9" width="16.67" style="11" customWidth="true" />
    <col min="10" max="10" width="13.33" style="14" customWidth="true" />
    <col min="11" max="11" width="13.33" style="11" customWidth="true" />
    <col min="12" max="16384" width="10" style="1" customWidth="true" />
  </cols>
  <sheetData>
    <row r="1" spans="1:11" s="2" customFormat="true" ht="45" customHeight="true">
      <c r="A1" s="5" />
      <c r="B1" s="3" t="s">
        <v>0</v>
      </c>
      <c r="C1" s="3" t="s">
        <v>1</v>
      </c>
      <c r="D1" s="3" t="s">
        <v>2</v>
      </c>
      <c r="E1" s="3" t="s">
        <v>3</v>
      </c>
      <c r="F1" s="3" t="s">
        <v>4</v>
      </c>
      <c r="G1" s="3" t="s">
        <v>5</v>
      </c>
      <c r="H1" s="3" t="s">
        <v>6</v>
      </c>
      <c r="I1" s="3" t="s">
        <v>7</v>
      </c>
      <c r="J1" s="3" t="s">
        <v>8</v>
      </c>
      <c r="K1" s="3" t="s">
        <v>9</v>
      </c>
    </row>
    <row r="2" spans="1:11" ht="15" customHeight="true">
      <c r="A2" s="4" />
      <c r="B2" s="7" t="s">
        <v>10</v>
      </c>
      <c r="C2" s="7" t="s">
        <v>11</v>
      </c>
      <c r="D2" s="8">
        <v>21.6160212385917</v>
      </c>
      <c r="E2" s="8">
        <v>21.6160212385917</v>
      </c>
      <c r="F2" s="9" />
      <c r="G2" s="9" />
      <c r="H2" s="9" />
      <c r="I2" s="7" t="s">
        <v>12</v>
      </c>
      <c r="J2" s="10">
        <v>0.0634000733159371</v>
      </c>
      <c r="K2" s="7" t="s">
        <v>13</v>
      </c>
    </row>
    <row r="3" spans="1:11" ht="15" customHeight="true">
      <c r="A3" s="4" />
      <c r="B3" s="7" t="s">
        <v>10</v>
      </c>
      <c r="C3" s="7" t="s">
        <v>14</v>
      </c>
      <c r="D3" s="8">
        <v>20.3048886842979</v>
      </c>
      <c r="E3" s="8">
        <v>20.3048886842979</v>
      </c>
      <c r="F3" s="9" />
      <c r="G3" s="9" />
      <c r="H3" s="9" />
      <c r="I3" s="7" t="s">
        <v>12</v>
      </c>
      <c r="J3" s="10" />
      <c r="K3" s="7" t="s">
        <v>15</v>
      </c>
    </row>
    <row r="4" spans="1:11" ht="15" customHeight="true">
      <c r="A4" s="4" />
      <c r="B4" s="7" t="s">
        <v>10</v>
      </c>
      <c r="C4" s="7" t="s">
        <v>16</v>
      </c>
      <c r="D4" s="8">
        <v>17.6260948098458</v>
      </c>
      <c r="E4" s="8">
        <v>17.6260948098458</v>
      </c>
      <c r="F4" s="9" />
      <c r="G4" s="9" />
      <c r="H4" s="9" />
      <c r="I4" s="7" t="s">
        <v>12</v>
      </c>
      <c r="J4" s="10">
        <v>0.00000749836255831138</v>
      </c>
      <c r="K4" s="7" t="s">
        <v>15</v>
      </c>
    </row>
    <row r="5" spans="1:11" ht="15" customHeight="true">
      <c r="A5" s="4" />
      <c r="B5" s="7" t="s">
        <v>10</v>
      </c>
      <c r="C5" s="7" t="s">
        <v>17</v>
      </c>
      <c r="D5" s="8">
        <v>37.8171498037337</v>
      </c>
      <c r="E5" s="8">
        <v>37.8171498037337</v>
      </c>
      <c r="F5" s="9" />
      <c r="G5" s="9" />
      <c r="H5" s="9" />
      <c r="I5" s="7" t="s">
        <v>12</v>
      </c>
      <c r="J5" s="10" />
      <c r="K5" s="7" t="s">
        <v>15</v>
      </c>
    </row>
    <row r="6" spans="1:11" ht="15" customHeight="true">
      <c r="A6" s="4" />
      <c r="B6" s="7" t="s">
        <v>18</v>
      </c>
      <c r="C6" s="7" t="s">
        <v>11</v>
      </c>
      <c r="D6" s="8">
        <v>30.2468457985975</v>
      </c>
      <c r="E6" s="8">
        <v>30.2468457985975</v>
      </c>
      <c r="F6" s="9" />
      <c r="G6" s="9" />
      <c r="H6" s="9" />
      <c r="I6" s="7" t="s">
        <v>12</v>
      </c>
      <c r="J6" s="10">
        <v>0.881818200067798</v>
      </c>
      <c r="K6" s="7" t="s">
        <v>13</v>
      </c>
    </row>
    <row r="7" spans="1:11" ht="15" customHeight="true">
      <c r="A7" s="4" />
      <c r="B7" s="7" t="s">
        <v>18</v>
      </c>
      <c r="C7" s="7" t="s">
        <v>14</v>
      </c>
      <c r="D7" s="8">
        <v>27.2319231352289</v>
      </c>
      <c r="E7" s="8">
        <v>27.2319231352289</v>
      </c>
      <c r="F7" s="9" />
      <c r="G7" s="9" />
      <c r="H7" s="9" />
      <c r="I7" s="7" t="s">
        <v>12</v>
      </c>
      <c r="J7" s="10" />
      <c r="K7" s="7" t="s">
        <v>15</v>
      </c>
    </row>
    <row r="8" spans="1:11" ht="15" customHeight="true">
      <c r="A8" s="4" />
      <c r="B8" s="7" t="s">
        <v>18</v>
      </c>
      <c r="C8" s="7" t="s">
        <v>16</v>
      </c>
      <c r="D8" s="8">
        <v>30.1944572101752</v>
      </c>
      <c r="E8" s="8">
        <v>30.1944572101752</v>
      </c>
      <c r="F8" s="9" />
      <c r="G8" s="9" />
      <c r="H8" s="9" />
      <c r="I8" s="7" t="s">
        <v>12</v>
      </c>
      <c r="J8" s="10">
        <v>0.000398777668641936</v>
      </c>
      <c r="K8" s="7" t="s">
        <v>15</v>
      </c>
    </row>
    <row r="9" spans="1:11" ht="15" customHeight="true">
      <c r="A9" s="4" />
      <c r="B9" s="7" t="s">
        <v>18</v>
      </c>
      <c r="C9" s="7" t="s">
        <v>17</v>
      </c>
      <c r="D9" s="8">
        <v>34.6974742179884</v>
      </c>
      <c r="E9" s="8">
        <v>34.6974742179884</v>
      </c>
      <c r="F9" s="9" />
      <c r="G9" s="9" />
      <c r="H9" s="9" />
      <c r="I9" s="7" t="s">
        <v>12</v>
      </c>
      <c r="J9" s="10">
        <v>0.000816241373046922</v>
      </c>
      <c r="K9" s="7" t="s">
        <v>15</v>
      </c>
    </row>
    <row r="10" spans="1:11" ht="15" customHeight="true">
      <c r="A10" s="4" />
      <c r="B10" s="7" t="s">
        <v>19</v>
      </c>
      <c r="C10" s="7" t="s">
        <v>11</v>
      </c>
      <c r="D10" s="8">
        <v>32.2332035594315</v>
      </c>
      <c r="E10" s="8">
        <v>32.2332035594315</v>
      </c>
      <c r="F10" s="9">
        <v>0.0126758821240188</v>
      </c>
      <c r="G10" s="9">
        <v>6.38142848603676</v>
      </c>
      <c r="H10" s="9">
        <v>6.38142848603676</v>
      </c>
      <c r="I10" s="7" t="s">
        <v>20</v>
      </c>
      <c r="J10" s="10">
        <v>0.000119791546394521</v>
      </c>
      <c r="K10" s="7" t="s">
        <v>15</v>
      </c>
    </row>
    <row r="11" spans="1:11" ht="15" customHeight="true">
      <c r="A11" s="4" />
      <c r="B11" s="7" t="s">
        <v>19</v>
      </c>
      <c r="C11" s="7" t="s">
        <v>14</v>
      </c>
      <c r="D11" s="8">
        <v>32.7440553587661</v>
      </c>
      <c r="E11" s="8">
        <v>32.7440553587661</v>
      </c>
      <c r="F11" s="9">
        <v>0.00198637063029931</v>
      </c>
      <c r="G11" s="9">
        <v>1</v>
      </c>
      <c r="H11" s="9">
        <v>1</v>
      </c>
      <c r="I11" s="7" t="s">
        <v>12</v>
      </c>
      <c r="J11" s="10" />
      <c r="K11" s="7" t="s">
        <v>15</v>
      </c>
    </row>
    <row r="12" spans="1:11" ht="15" customHeight="true">
      <c r="A12" s="4" />
      <c r="B12" s="7" t="s">
        <v>19</v>
      </c>
      <c r="C12" s="7" t="s">
        <v>16</v>
      </c>
      <c r="D12" s="8">
        <v>26.2650376268933</v>
      </c>
      <c r="E12" s="8">
        <v>26.2650376268933</v>
      </c>
      <c r="F12" s="9">
        <v>0.195499711427285</v>
      </c>
      <c r="G12" s="9">
        <v>98.4205608184141</v>
      </c>
      <c r="H12" s="9">
        <v>98.4205608184141</v>
      </c>
      <c r="I12" s="7" t="s">
        <v>20</v>
      </c>
      <c r="J12" s="10">
        <v>0.000000217685205083917</v>
      </c>
      <c r="K12" s="7" t="s">
        <v>15</v>
      </c>
    </row>
    <row r="13" spans="1:11" ht="15" customHeight="true">
      <c r="A13" s="4" />
      <c r="B13" s="7" t="s">
        <v>19</v>
      </c>
      <c r="C13" s="7" t="s">
        <v>17</v>
      </c>
      <c r="D13" s="8">
        <v>40.8657187843833</v>
      </c>
      <c r="E13" s="8">
        <v>40.8657187843833</v>
      </c>
      <c r="F13" s="9">
        <v>0.0409950413637166</v>
      </c>
      <c r="G13" s="9">
        <v>20.6381632603677</v>
      </c>
      <c r="H13" s="9">
        <v>20.6381632603677</v>
      </c>
      <c r="I13" s="7" t="s">
        <v>20</v>
      </c>
      <c r="J13" s="10" />
      <c r="K13" s="7" t="s">
        <v>15</v>
      </c>
    </row>
    <row r="14" spans="1:11" ht="15" customHeight="true">
      <c r="A14" s="4" />
      <c r="B14" s="7" t="s">
        <v>21</v>
      </c>
      <c r="C14" s="7" t="s">
        <v>11</v>
      </c>
      <c r="D14" s="8">
        <v>27.1862807385454</v>
      </c>
      <c r="E14" s="8">
        <v>27.1862807385454</v>
      </c>
      <c r="F14" s="9">
        <v>0.419037940708558</v>
      </c>
      <c r="G14" s="9">
        <v>3.1003078843591</v>
      </c>
      <c r="H14" s="9">
        <v>3.1003078843591</v>
      </c>
      <c r="I14" s="7" t="s">
        <v>12</v>
      </c>
      <c r="J14" s="10">
        <v>0.00000506725361881788</v>
      </c>
      <c r="K14" s="7" t="s">
        <v>15</v>
      </c>
    </row>
    <row r="15" spans="1:11" ht="15" customHeight="true">
      <c r="A15" s="4" />
      <c r="B15" s="7" t="s">
        <v>21</v>
      </c>
      <c r="C15" s="7" t="s">
        <v>14</v>
      </c>
      <c r="D15" s="8">
        <v>26.6556646230143</v>
      </c>
      <c r="E15" s="8">
        <v>26.6556646230143</v>
      </c>
      <c r="F15" s="9">
        <v>0.135160105492291</v>
      </c>
      <c r="G15" s="9">
        <v>1</v>
      </c>
      <c r="H15" s="9">
        <v>1</v>
      </c>
      <c r="I15" s="7" t="s">
        <v>12</v>
      </c>
      <c r="J15" s="10" />
      <c r="K15" s="7" t="s">
        <v>15</v>
      </c>
    </row>
    <row r="16" spans="1:11" ht="15" customHeight="true">
      <c r="A16" s="4" />
      <c r="B16" s="7" t="s">
        <v>21</v>
      </c>
      <c r="C16" s="7" t="s">
        <v>16</v>
      </c>
      <c r="D16" s="8">
        <v>28.8606280202808</v>
      </c>
      <c r="E16" s="8">
        <v>28.8606280202808</v>
      </c>
      <c r="F16" s="9">
        <v>0.032344136102078</v>
      </c>
      <c r="G16" s="9">
        <v>0.239302388706132</v>
      </c>
      <c r="H16" s="9">
        <v>-4.17881328058125</v>
      </c>
      <c r="I16" s="7" t="s">
        <v>22</v>
      </c>
      <c r="J16" s="10">
        <v>0.000269122831601187</v>
      </c>
      <c r="K16" s="7" t="s">
        <v>15</v>
      </c>
    </row>
    <row r="17" spans="2:11" ht="15" customHeight="true">
      <c r="B17" s="11" t="s">
        <v>21</v>
      </c>
      <c r="C17" s="11" t="s">
        <v>17</v>
      </c>
      <c r="D17" s="12" />
      <c r="E17" s="12" />
      <c r="F17" s="13" />
      <c r="G17" s="13" />
      <c r="H17" s="13" />
      <c r="I17" s="11" t="s">
        <v>12</v>
      </c>
      <c r="J17" s="14" />
      <c r="K17" s="11" t="s">
        <v>15</v>
      </c>
    </row>
    <row r="18" spans="2:11" ht="15" customHeight="true">
      <c r="B18" s="11" t="s">
        <v>23</v>
      </c>
      <c r="C18" s="11" t="s">
        <v>11</v>
      </c>
      <c r="D18" s="12">
        <v>28.1036584226057</v>
      </c>
      <c r="E18" s="12">
        <v>28.1036584226057</v>
      </c>
      <c r="F18" s="13">
        <v>0.221868244229887</v>
      </c>
      <c r="G18" s="13">
        <v>2.4686750609377</v>
      </c>
      <c r="H18" s="13">
        <v>2.4686750609377</v>
      </c>
      <c r="I18" s="11" t="s">
        <v>12</v>
      </c>
      <c r="J18" s="14">
        <v>0.0000211476585021408</v>
      </c>
      <c r="K18" s="11" t="s">
        <v>15</v>
      </c>
    </row>
    <row r="19" spans="1:11" ht="15" customHeight="true">
      <c r="A19" s="4" />
      <c r="B19" s="7" t="s">
        <v>23</v>
      </c>
      <c r="C19" s="7" t="s">
        <v>14</v>
      </c>
      <c r="D19" s="8">
        <v>27.2443677681878</v>
      </c>
      <c r="E19" s="8">
        <v>27.2443677681878</v>
      </c>
      <c r="F19" s="9">
        <v>0.0898734093200639</v>
      </c>
      <c r="G19" s="9">
        <v>1</v>
      </c>
      <c r="H19" s="9">
        <v>1</v>
      </c>
      <c r="I19" s="7" t="s">
        <v>12</v>
      </c>
      <c r="J19" s="10" />
      <c r="K19" s="7" t="s">
        <v>15</v>
      </c>
    </row>
    <row r="20" spans="2:11" ht="15" customHeight="true">
      <c r="B20" s="11" t="s">
        <v>23</v>
      </c>
      <c r="C20" s="11" t="s">
        <v>16</v>
      </c>
      <c r="D20" s="12">
        <v>29.2996965613428</v>
      </c>
      <c r="E20" s="12">
        <v>29.2996965613428</v>
      </c>
      <c r="F20" s="13">
        <v>0.0238573803708041</v>
      </c>
      <c r="G20" s="13">
        <v>0.265455383870455</v>
      </c>
      <c r="H20" s="13">
        <v>-3.76711138956598</v>
      </c>
      <c r="I20" s="11" t="s">
        <v>12</v>
      </c>
      <c r="J20" s="14">
        <v>0.0000755675303830694</v>
      </c>
      <c r="K20" s="11" t="s">
        <v>15</v>
      </c>
    </row>
    <row r="21" spans="2:11" ht="15" customHeight="true">
      <c r="B21" s="11" t="s">
        <v>23</v>
      </c>
      <c r="C21" s="11" t="s">
        <v>17</v>
      </c>
      <c r="D21" s="12">
        <v>38.9216541076982</v>
      </c>
      <c r="E21" s="12">
        <v>38.9216541076982</v>
      </c>
      <c r="F21" s="13">
        <v>0.157744094753629</v>
      </c>
      <c r="G21" s="13">
        <v>1.75518093668684</v>
      </c>
      <c r="H21" s="13">
        <v>1.75518093668684</v>
      </c>
      <c r="I21" s="11" t="s">
        <v>12</v>
      </c>
      <c r="J21" s="14">
        <v>0.000196031788770146</v>
      </c>
      <c r="K21" s="11" t="s">
        <v>15</v>
      </c>
    </row>
  </sheetData>
  <printOptions headings="true" gridLines="true" />
  <pageMargins left="0" right="0" top="0" bottom="0" header="0" footer="0" />
  <pageSetup paperSize="0" scale="0" pageOrder="overThenDown" orientation="portrait" blackAndWhite="true" useFirstPageNumber="true" />
  <headerFooter />
</worksheet>
